# Supplementary material for: Major Stressful Life Events and the Risk of Pancreatic, Head and Neck Cancers: A Case–Control Study
Source: Cancers (Basel). 2024 Jan 20;16(2):451. doi: 10.3390/cancers16020451 (PMC10814511; doi:10.3390/cancers16020451)
Supplement: Supplementary file 1 [file cancers-16-00451-s001.zip]

Archive with 1 entries (1 files):
- cancers-2784823-supplementary.pdf
